# Supplementary material for: Biosynthesizing structurally diverse diols via a general route combining oxidative and reductive formations of OH-groups
Source: Nat Commun. 2022 Mar 24;13:1595. doi: 10.1038/s41467-022-29216-5 (PMC8948231; doi:10.1038/s41467-022-29216-5)
Supplement: Supplementary file 4 — Supplementary Data 1 [file 41467_2022_29216_MOESM4_ESM.xlsx]

## Sheet: Sheet1
Supplementary Data 1
Strains and plasmids	Description	Source or reference
Plasmids
pET28a	pET vector	Novagen
pCas-Red	Applied for genomic editing	Dongdong Zhao3
pET-mfl	pET28a carrying mfl gene	This work
pET-gvi	pET28a carrying gvi gene	This work
pET-bpe	pET28a carrying bpe gene	This work
pET-griE	pET28a carrying griE gene	This work
pET-ido	pET28a carrying ido gene	This work
pET-avi	pET28a carrying avi gene	This work
pET-hilA	pET28a carrying hilA gene	This work
pET-hilB	pET28a carrying hilB gene	This work
pET-maky	pET28a carrying mfl, aadvul, kdc and yqhD genes	This work
pET-m1aky	pET28a carrying mflm1, aadvul, kdc and yqhD genes	This work
pZA	Deleting luciferase gene from pZA31-Luc	Stored in our lab4
pZA-apy	pZA carrying aadvul, pdc and yqhD genes	This work
pZA-aky	pZA carrying aadvul, kdc and yqhD genes	This work
pZA-aty	pZA carrying aadvul, thi3 and yqhD genes	This work
pZA-ky	pZA carrying kdc and yqhD genes	This work
p15AS		Fang et al5
p15-leu	p15AS carrying leuABCD genes	This work
p15-leu-acd	p15AS carrying leuABCD, alsS and ilvCD genes	This work
p15-leu-acdt	p15AS carrying leuABCD, alsS, ilvCD and tyrB genes	This work
Strains
E. coli Top10		New England Biolabs
E. coli BL21 (DE3)		New England Biolabs
DL01/IP01	BL21(DE3) strain harboring pET-mfl and pZA-aky	This work
DL02	BL21(DE3) strain harboring pET-hilA and pZA-aky	This work
DL03	BL21(DE3) strain harboring pET-hilB and pZA-aky	This work
DL04	BL21(DE3) strain harboring pET-griE and pZA-aky	This work
DL05	BL21(DE3) strain harboring pET-avi and pZA-py	This work
DL06	BL21(DE3) strain harboring pET-avi and pZA-ky	This work
DL07	BL21(DE3) strain harboring pET-bpe and pZA-py	This work
DL08	BL21(DE3) strain harboring pET-bpe and pZA-ky	This work
DL01-R12	BL21(DE3) carrying pZA-aky	This work
DL01-R34	BL21(DE3) carrying pET-mfl and pZA-ky	This work
DL01-R4	BL21(DE3) carrying pET-mfl	This work
IP02	BL21(DE3) strain harboring pET-mfl and pZA-apy	This work
IP03	BL21(DE3) strain harboring pET-mfl and pZA-aty	This work
IP04	BL21(DE3) strain harboring pET-avi and pZA-aky	This work
IP05	BL21(DE3) strain harboring pET-ido and pZA-aky	This work
IP06	BL21(DE3) strain harboring pET-gox and pZA-aky	This work
IP07	BL21(DE3) strain harboring pET-bpe and pZA-aky	This work
IP08	BL21(DE3) carrying pET-maky and p15-leu	This work
IP09	BL21(DE3) carrying pET-maky and p15-leu-acd	This work
IP10	BL21(DE3) carrying pET-maky and p15-leu-acdt	This work
IP11	BL21(DE3) carrying pET-m1aky and p15-leu-acdt	This work
Δ3A	(E. coli BL21 ΔsucAΔaceAΔputA (DE3)(pLysS))	Andreas et al6
Δ3A-pET-mfl	Δ3A carrying pET-mfl	This work
