# Supplementary material for: Biosynthesizing structurally diverse diols via a general route combining oxidative and reductive formations of OH-groups
Source: Nat Commun. 2022 Mar 24;13:1595. doi: 10.1038/s41467-022-29216-5 (PMC8948231; doi:10.1038/s41467-022-29216-5)
Supplement: Supplementary file 5 — Supplementary Data 2 [file 41467_2022_29216_MOESM5_ESM.xlsx]

## Sheet: Sheet1
Supplementary Data 2
Primer names	Sequence (5' to 3')
pET-vec-LF	ggatccgaattcgagctccg
pET-vec-LR	atggctgccgcgcggcacc
pET-gvi-LF	gtgccgcgcggcagccatatgctccagcgcctcgattttg
pET-gvi-LR	agctcgaattcggatccttaggccgccgtactatact
pET-mfl-LF	gtgccgcgcggcagccatatggaggttagcgagaagct
pET-mfl-LR	gagctcgaattcggatccttacagcttggcggtgaacg
pET-bpe-LF	gtgccgcgcggcagccatatggagaagagcaccccgga
pET-bpe-LR	gagctcgaattcggatccttaacgcttgttaaaggtgataacca
pET-griE-LF	gtgccgcgcggcagccatatgcagctcacggccgatca
pET-griE-LR	gagctcgaattcggatcctcatgccagcctcgattcgg
pET-ido-LF	gtgccgcgcggcagccata atggaggtttttataatgacgtttgtt
pET-ido-LR	gagctcgaattcggatcc tcattttgtctccttataagaaaatgttac
pET-avi-LF	gtgccgcgcggcagccatatgcagggtaacatcagcg
pET-avi-LR	gagctcgaattcggatccttatttacgacggaaggtcagaa
pET-hilA-LF	gtgccgcgcggcagccat atgactgacctgctgaccctg
pET-hilA-LR	gagctcgaattcggatcc tcaggtccagtacactactttacg
pET-hilB-LF	gtgccgcgcggcagccat atgatggaatacgctacccac
pET-hilB-LR	gagctcgaattcggatcc tcagaccggacaagcggttttttc
paky-aad-LF	attcattaaagaggagaaagatgaaaatcagccgccgca
paky-aad-LR	atctccttcttaaagttgttactttttgaagcgatccatgct
paky-kdc-LF	caactttaagaaggagatatacatatgtataccg
paky-kdc-LR	tgtatatctccttcttaaagttttatttgttctgctcggcaaac
paky-yqhD-LF	aactttaagaaggagatatacatatgaacaactttaatctgcacaccc
paky-yqhD-LR	tttgatgcctctagagtcattagcgggcggcttcgtata
paky-vec-LF	tgactctagaggcatcaaataaaac
paky-vec-LR	ctttctcctctttaatgaattcggtc
paty-thi-LF	caactttaagaaggagatatacatatgccgttgctggataaacta
paty-thi-LR	tcagtatccaacttgatttttttttagaagtg
paty-thi-vec-LF	aatcaagttggatactgaaactttaagaaggagatatacatatgaacaac
paty-thi-cec-LR	atctccttcttaaagttgttactttttgaagcgatccatgct
pET-maky-lF	ccgtcgacaagcttgcggcc
pET-maky-lR	cctataaaaataggcgtatcacgaggccct
pET-maky-vec-lF	tacgcctatttttatagggaggaactatatccggattggc
pET-maky-vec-lR	ccgcaagcttgtcgacgg
p15-leu-LF	gcagaaggagatataatgagccagcaagtcattatttt
p15-leu-LR	ttaattcataaacgcaggttgttt
p15-leu-vec-LF	tgcgtttatgaattaactgcaggaattcggatcccc
p15-leu-vec-LR	attatatctccttctgcaggctagcattatacctaggactgagctagctgt
p15-ilvd-LF	atatgactagtctcgagttaaccccccagtttcgatt
p15-ilvd-LR	aaggagatataatgcctaagtaccgttccgc
p15-ilvc-LF	gcattatatctccttttaacccgcaacagcaatacgttt
p15-ilvc-LR	atggctaactacttcaatacactgaat
p15-alsS-LF	tgaagtagttagccattatatctccttctagagagctttcgttttcatg
p15-alsS-LR	acagctagctcagtcctaggtataatgctagcctgcagaaggagatatattgacaaaagcaacaaaagaacaaaaa
p15-leu-acdt-vec-LF	ggactgagctagctgtcaatccggtagtcaataaaccggt
p15-leu-acdt-vec-LR	ctcgagactagtcatatggtaccgtta
p15-tyrB-LF	tatgactagtctcgagttacatcaccgcagcaaacgcc
p15-tyrB-LR	tgtggaattgtgagaaggagatataatgtttcaaaaagttgacgcc
p15-leu-acdt-vec-LF	ttctcacaattccacattaaccccccagtttcgatt
p15-leu-acdt-vec-LR	ctcgagactagtcatatggtaccgtt
