# Supplementary material for: Biosynthesizing structurally diverse diols via a general route combining oxidative and reductive formations of OH-groups
Source: Nat Commun. 2022 Mar 24;13:1595. doi: 10.1038/s41467-022-29216-5 (PMC8948231; doi:10.1038/s41467-022-29216-5)
Supplement: Supplementary file 7 — Source Data [file 41467_2022_29216_MOESM7_ESM.zip]

Archive with 41 entries (39 files):
- Source Data files/Figure S19/
- Source Data files/Figure S19/S1.ab1
- Source Data files/Figure S19/S1.fasta
- Source Data files/Figure S19/S10.ab1
- Source Data files/Figure S19/S10.fasta
- Source Data files/Figure S19/S2.ab1
- Source Data files/Figure S19/S2.fasta
- Source Data files/Figure S19/S3.ab1
- Source Data files/Figure S19/S3.fasta
- Source Data files/Figure S19/S4.ab1
- Source Data files/Figure S19/S4.fasta
- Source Data files/Figure S19/S5.ab1
- Source Data files/Figure S19/S5.fasta
- Source Data files/Figure S19/S6.ab1
- Source Data files/Figure S19/S6.fasta
- Source Data files/Figure S19/S7.ab1
- Source Data files/Figure S19/S7.fasta
- Source Data files/Figure S19/S8.ab1
- Source Data files/Figure S19/S8.fasta
- Source Data files/Figure S19/S9.ab1
- Source Data files/Figure S19/S9.fasta
- Source Data files/Figure S23/
- Source Data files/Figure S23/SH1.ab1
- Source Data files/Figure S23/SH1.fasta
- Source Data files/Figure S23/SH2.ab1
- Source Data files/Figure S23/SH2.fasta
- Source Data files/Figure S23/SH3.ab1
- Source Data files/Figure S23/SH3.fasta
- Source Data files/Figure S23/SH4.ab1
- Source Data files/Figure S23/SH4.fasta
- Source Data files/Figure S23/SH5.ab1
- Source Data files/Figure S23/SH5.fasta
- Source Data files/Figure S23/SH6.ab1
- Source Data files/Figure S23/SH6.fasta
- Source Data files/Figure S23/SH7.ab1
- Source Data files/Figure S23/SH7.fasta
- Source Data files/Figure S23/SH8.ab1
- Source Data files/Figure S23/SH8.fasta
- Source Data files/Figure S23/SH9.ab1
- Source Data files/Figure S23/SH9.fasta
- Source Data files/Source Data of all figures.xlsx
