# Supplementary material for: Biosynthesizing structurally diverse diols via a general route combining oxidative and reductive formations of OH-groups
Source: Nat Commun. 2022 Mar 24;13:1595. doi: 10.1038/s41467-022-29216-5 (PMC8948231; doi:10.1038/s41467-022-29216-5)
Supplement: Supplementary file 7 — Source Data [file 41467_2022_29216_MOESM7_ESM.zip › Source Data files/Figure S19/S7.fasta]

>pET-mfl-0.05M-3_T7
AATTTTGTTTAACTTTAAGAAGGAGATATACCATGGGCAGCAGCCATCATCATCATCATCACAGCAGCGGCCTGGTGCCGCGCGGCAGCCATATGGAGGTTAGCGAGAAGCTGCTCAAGCAAGTGAACGACAAAGTTAGTCTGTGCGAAAAAAATCGCGGCCGAAGGCTTTAGCTTCGTGCCGGGTCAGCAGATCCGCGAATGGCTGCTGGCGAGCAATAGCGAGGCGCTGCAAGATTGGCAAGCCTTTGACGCCAGCTGGGATGGTATGCCGCTGGATGAATACATGGCCGATGGTGGTCGCTATCGTCGTCGTCGCTTTGCCACGCTGAGTGCGGCCACCGAAGGTCCGATTATGCTGGAACCGCACCAGCCGCACTACCAGAGCCGCGAATACAACAGTCTGAACGGTGGTATTGCGCGTATCTACGAACCGATCCCACCGGCGGTGATCCAAGGCCAGACGATGCAGAGTATTCTGCAGCTGAGCCGCGATCTGTTCAGCCATCTGCGCCCACAGACCCGCTGGCACATCGAAGCGCACCAGTTCCGCATCGAAACCAACCAACATGAACGTGGCCAGCCAGCGCCGGAAGGTGTTCATCGTGACGGCGTGGACTACGTGCTGGTGATGATGGTGAAGCGCGTGAACATCAGTAGCGGCACCACCACGCTGCATAATCTGGACAAGGTTGTGCTGGACAGCTTCACGCTGACCAACCCACTGGATTGCGCGCTGGTGGACGGTCGCCGTTGCATGCATGGTGTTACCCCAGTGGAACAGATCGACCCGGCCAAAGCGGCGTACCGCGATGTGCTGGTTGTGACGTTCACCGCCAAGCTGTAAGGATCCGAATTCGAGCTCCGTCGACAAGCTTGCGGCCGCACTCGAGCACCACCACCACCACCACTGAGATCCGGCTGCTAACAAAGCCCGAAAGGAAGCTGAGTTGGCTGCTGCCACCGCTGAGCAATAACTAGCATAACCCCTTGGGGCCTCTAAACGGGTCTTGAGGGGTTTTTTGCTGAAAGGAGGAACTATATCCGGATTGGCGAATGGGACGCGCCCTGTAGCGGCGCATTAAGCGCGGCGGGTGTGGTGGTTACGCGCAGCGTGACCGCTACACTTGCCAGSGCCCTAGSGCCCGCTCCTTTCNTTTCTTCCCTTCTTTCYCGCACGTTCGCCGGCTTTCCCGTCAAGCTYTAAATCGGGGGCTCCCTTTAGGGTTCCGATTTAGGGTTT
