# Supplementary material for: Biosynthesizing structurally diverse diols via a general route combining oxidative and reductive formations of OH-groups
Source: Nat Commun. 2022 Mar 24;13:1595. doi: 10.1038/s41467-022-29216-5 (PMC8948231; doi:10.1038/s41467-022-29216-5)
Supplement: Supplementary file 7 — Source Data [file 41467_2022_29216_MOESM7_ESM.zip › Source Data files/Source Data of all figures.xlsx]

## Sheet: Figure 2
No	diols	replicate 1	replicate 2	replicate 3
1	MPO	13.32	18.71	23.5
2	IPDO	198.43	249.34	243.52
3	1,3-BDO	12.69	6.35	7.02
4	1,3-PTD	2.97	6.62	3.02
5	2-E-1,3-PDO	154.54	137.46	143.63
6	2-M-1,3-BDO	13.57	9.23	13.59
7	2-M-1,4-BDO	265.45	282.48	281.34
8	1,4-BDO	5.39	9.4	8.62
9	1,4-PTD	13.68	10.34	11.77
10	1,3-PDO-avi	5.7	7.15	7.25
10	1,3-PDO-bpe	28.01	31.39	27.97

## Sheet: Figure 3
	replicate 1	replicate 2	replicate 3
R1/R2	362.4	404.3	-766.7
R3/R4	24.5	16.4	-40.9

## Sheet: Figure 5
Figure 5b
leucine(-)	replicate 1	replicate 2	replicate 3
IP01	16.77	14.973	14.22
IP02	4.92	4.564	6.59
IP03	1.12	1.342	1.75
IP04	3.89	4.196	5.12
IP05	8.06	6.681	7.06
IP06	9.82	8.604	9.05
IP07	14.72	12.648	13.78
leucine(+)	replicate 1	replicate 2	replicate 3
IP01	200.24	256.462	234.61
IP02	64.46	49.778	71.87
IP03	19.04	23.486	21.79
IP04	60.48	69.357	59.46
IP05	153.23	106.175	137.62
IP06	122.5	160.535	138.97
IP07	243.4	182.372	235.1
Figure 5c-d
IPDO	replicate 1	replicate 2	replicate 3
IP08	19.44	27.43	14.69
IP09	59.34	62.75	45.01
IP10	72.93	84.22	75.83
Valine	replicate 1	replicate 2	replicate 3
IP01	2.67	1.93	2.24486
IP08	1.96	2.3	2.72319
IP09	7.58	7.69	5.96811
IP10	5.67	6.08	4.55026
Leucine	replicate 1	replicate 2	replicate 3
IP01	0.214	0.108	0.11213
IP08	0.131	0.263	0.26996
IP09	0.349	0.253	0.20821
IP10	0.42	0.407	0.24886

## Sheet: Figure 6
Figure 6b
Time	Δ3A-pET-mfl	Δ3A-pET-28a
0	0.05	0.05
2	0.228	0.227
4	0.367	0.286
6	0.637	0.286
7	0.697	0.34
8	0.758	0.347
9	0.802	0.38
10	1.012	0.425
11	1	0.47
Figure 6c
Leu
No	replicate 1	replicate 2	replicate 3
wt	5.31	3.09	3.13764
m1	7.18	5.9	8.72613
m2	4.43	6.13	7.73871
KIC
No	replicate 1	replicate 2	replicate 3
wt	0.053	0.065	0.07511
m1	0.136	0.118	0.10132
m2	0.093	0.107	0.0607
Figure 6e-f
OD-IP10	replicate 1	replicate 2	replicate 3
0	0.02	0.02	0.02
24	11.32	12.05	11.26
36	13.87	14.52	13.27
48	14.78	15.73	14.52
60	15.17	16.63	14.92
72	15.62	17.45	15.43
84	16.17	17.29	15.91
96	16.32	17.38	16.11
OD-IP11	replicate 1	replicate 2	replicate 3
0	0.02	0.02	0.02
24	11.25	10.12	11.03
36	13.31	12.26	12.83
48	15.26	13.18	13.86
60	15.99	13.47	14.76
72	16.78	15.25	15.49
84	17.86	15.35	16.08
96	17.98	15.62	16.8
IPDO-IP10	replicate 1	replicate 2	replicate 3
0	0	0	0
24	38.6	26.7	40.2
36	59.3	44.1	62.2
48	89.1	72.2	89.4
60	127.2	116.8	133.2
72	162.3	134.2	167.3
84	203.3	185.4	210.4
96	210.3	194.5	223.6
IPDO-IP11	replicate 1	replicate 2	replicate 3
0	0	0	0
24	76.1	60.5	69.32
36	112.4	100.8	115.4
48	170.9	155.1	168.3
60	227.28	206.72	220.48
72	262.3	243.7	256.8
84	312.3	281.7	303.2
96	328.4	287.6	311.9
Valine-IP11	replicate 1	replicate 2	replicate 3
24	3.08438	3.62	3.23
36	3.85215	4.31	4.81
48	5.12857	5.91	4.7
60	4.62381	5.7	5.22
72	4.8552	6.33	5.22
84	4.10507	5.99	5.03
96	4.15075	6.22	5.08
Leucine-IP11	replicate 1	replicate 2	replicate 3
24	0.25831	0.292	0.337
36	0.2513	0.341	0.353
48	0.22584	0.312	0.342
60	0.21266	0.321	0.352
72	0.255	0.352	0.344
84	0.22211	0.338	0.341
96	0.25363	0.38	0.405

## Sheet: Supplementary Figure 14
Supplementary Figure 14e
	Peak heights
Samples	Thr		4OH-Thr
	replicate 1	replicate 2	replicate 1	replicate 2
S0	173566	176094	0	0
S1	133301	127056	45452	42672
S2	2471	2597	17468	16392
Raw data of Supplementary Figure 14a

## Sheet: Supplementary Figure 16
	4OH-Leu	Leu	no substrate	Negative control
1	3.78402	3.72621	3.7524	3.431
2	3.86362	3.74784	3.69426	3.42679
3	3.98538	4	3.95614	3.43778
4	3.9769	3.93069	4	3.42214
5	3.70163	3.6244	3.83967	3.4099
6	3.86717	3.83205	3.68414	3.38558
7	3.70661	3.81648	3.6192	3.39366
8	3.8668	3.64953	3.9637	3.31721
9	3.96778	4	3.90333	3.32625
10	3.6655	3.62093	3.63143	3.25592
11	3.83805	4	3.69222	3.35592
12	3.7088	3.9637	3.6723	3.26263
13	3.83421	3.68615	3.81648	3.26012
14	3.91019	3.73057	4	3.22859
15	3.84692	3.79632	3.64769	3.21698
16	3.8017	3.85923	3.82194	3.24274
17	3.99307	3.97921	4	3.18001
18	3.62975	3.71097	3.61406	3.12739
19	3.76575	4	3.64585	3.14828
20	3.72063	3.7328	3.64402	3.12022
21	3.84778	3.68414	3.77263	3.11476
22	3.80889	3.80576	3.97138	3.09684
23	3.85544	3.88785	3.66842	3.07444
24	3.75502	3.56576	3.61005	3.02542
25	3.85398	3.77509	3.64769	3.03917
26	3.64018	3.75109	3.60064	3.00532
27	3.68104	3.6192	3.59085	3.03369
28	3.84572	3.63401	3.81529	2.94556
29	3.76687	3.61545	3.63143	2.92505
30	3.7895	3.63514	3.69838	2.93952
31	3.60033	3.69632	3.68027	2.90766
32	3.65019	3.70254	3.53064	2.9134
33	3.48236	3.58814	3.60064	2.86218
34	3.48646	3.6229	3.61207	2.85008
35	3.72112	3.66267	3.50333	2.87598

## Sheet: Supplementary Figure 18
Time	Δ3A-pET-28a	Δ3A-pET-mfl
0	0.05	0.05
24	0.076	0.102
36	0.108	0.163
48	0.157	0.325
60	0.24	0.54

## Sheet: Supplementary Figure 20
MFL mutants	Relative activity %
wt	100
m1	192.2
m2	149.1
m3	113.7
m4	109.7
m5	108.4
m6	106.1
m7	104.4
m8	103.1
m9	101.2
m10	99.5
m11	98.4
m12	98.3
m13	97.5
m14	93.4
m15	92.7
m16	87.3
m17	71.1
m18	57.8

## Sheet: Supplementary Figure 24
MFL mutants	Relative activity %
wt	100
Hm1	251
Hm2	227
Hm3	220
Hm4	215
Hm5	203
Hm6	186
Hm7	139
Hm8	128
Hm9	126
Hm10	118
